# Supplementary material for: Hot-Melt-Extruded Active Films Prepared from EVOH/Trans-Cinnamaldehyde Blends Intended for Food Packaging Applications
Source: Foods. 2021 Jul 8;10(7):1591. doi: 10.3390/foods10071591 (PMC8304191; doi:10.3390/foods10071591)
Supplement: Supplementary file 1 [file foods-10-01591-s001.zip]

Archive with 1 entries (1 files):
- foods-1259945-supplementary.pdf
